# Supplementary material for: Machine learning assisted interferometric structured illumination microscopy for dynamic biological imaging
Source: Nat Commun. 2022 Dec 21;13:7836. doi: 10.1038/s41467-022-35307-0 (PMC9772218; doi:10.1038/s41467-022-35307-0)
Supplement: Supplementary file 4 — Source Data [file 41467_2022_35307_MOESM4_ESM.xlsx]

## Sheet: Figure 2
	Filaments SIM				Deconvolved filaments				Bead SIM				Deconvolved Beads
	Distance [nm]	Gray_Value	Normalised intensity		Distance [nm]	Gray_Value	Normalised intensity		Distance [nm]	Gray_Value	Normalised intensity		Distance [nm]	Gray_Value	Normalised intensity
	0	26.598	0.176258		0	-0.114	0.0791443		0	45.696	0.129813		0	129.697	0.0653426
	42.001	17.126	0.150511		42.001	24.419	0.108823		42.501	71.263	0.13557		42.501	143.119	0.0674259
	84.002	24.554	0.170702		84.002	16.9	0.099727		85.001	131.765	0.149194		85.001	204.3	0.0769218
	126.003	27.22	0.177948		126.003	-11.348	0.0655539		127.502	204.252	0.165516		127.502	320.084	0.0948926
	168.004	42.127	0.218468		168.004	-36.147	0.0355533		170.003	273.218	0.181046		170.003	399.16	0.107166
	210.005	53.323	0.248901		210.005	-30.927	0.0418682		212.504	285.531	0.183819		212.504	340.999	0.0981388
	252.006	17.745	0.152194		252.006	23.426	0.107622		255.004	226.938	0.170625		255.004	122.538	0.0642315
	294.006	-38.246	0		294.006	112.645	0.215554		297.505	167.474	0.157235		297.505	-150.936	0.0217856
	336.007	-1.486	0.0999204		336.007	229.759	0.357233		340.006	92.308	0.140309		340.006	-291.298	0
	378.008	158.788	0.535574		378.008	353.432	0.506847		382.507	-58.5	0.106351		382.507	-127.398	0.0254389
	420.009	312.732	0.954022		420.009	471.205	0.649322		425.007	-206.012	0.0731344		425.007	450.091	0.115071
	462.01	300.977	0.92207		462.01	585.041	0.787036		467.508	20.384	0.124114		467.508	1422.72	0.266032
	504.011	130.111	0.457625		504.011	672.255	0.892543		510.009	966.555	0.33717		510.009	2671.99	0.459932
	546.012	4.71	0.116762		546.012	740.818	0.975487		552.51	2525.34	0.688174		552.51	3941.9	0.657034
	588.013	98.077	0.370551		588.013	761.081	1		595.01	3812.93	0.978109		595.01	5090.26	0.835271
	630.014	277.394	0.857967		630.014	724.273	0.955472		637.511	3405.93	0.88646		637.511	5766.86	0.940286
	672.015	329.647	1		672.015	633.601	0.845781		680.012	2002.09	0.570347		680.012	6151.59	1
	714.016	215.946	0.69094		714.016	483.954	0.664746		722.513	443.986	0.219499		722.513	6101.99	0.992302
	756.017	56.187	0.256686		756.017	314.6	0.45987		765.013	-96.193	0.0978631		765.013	5940.48	0.967234
	798.018	-32.388	0.0159231		798.018	152.013	0.26318		807.514	907.784	0.323936		807.514	5536.16	0.90448
	840.018	-26.181	0.0327949		840.018	24.892	0.109395		850.015	2613.17	0.70795		850.015	5180.7	0.849308
	882.019	11.654	0.135637		882.019	-43.239	0.0269738		892.516	3815	0.978575		892.516	4675.45	0.77089
	924.02	19.31	0.156448		924.02	-65.536	0		935.016	3910.15	1		935.016	4161.76	0.691159
	966.021	3.791	0.114264		966.021	-49.137	0.0198387		977.517	2499.36	0.682322		977.517	3443.4	0.579663
	1008.02	-0.211	0.103386		1008.02	-20.209	0.0548343		1020.02	707.324	0.278797		1020.02	2573.07	0.444578
	1050.02	15.135	0.145099		1050.02	5.351	0.0857556		1062.52	-353.118	0.0400095		1062.52	1609.27	0.294987
	1092.02	22.648	0.165521		1092.02	19.41	0.102763		1105.02	-530.798	0		1105.02	718.488	0.156729
	1134.03	11.61	0.135518		1134.03	21.508	0.105301		1147.52	-253.463	0.0624495		1147.52	81.528	0.0578663
	1176.03	-8.691	0.0803359		1176.03	14.285	0.0965635		1190.02	24.879	0.125126		1190.02	-219.698	0.011113
	1218.03	-15.723	0.0612216		1218.03	4.505	0.0847321		1232.52	124.53	0.147565		1232.52	-199.514	0.0142458
	1260.03	-4.794	0.0909286		1260.03	-2.837	0.0758501		1275.02	135.495	0.150034		1275.02	30.761	0.0499868
									1317.52	129.033	0.148579		1317.52	287.198	0.0897883
									1360.02	136.53	0.150267		1360.02	426.462	0.111404
	Note:	Measurements taken from 32-bit images with negative values							1402.53	144.789	0.152127		1402.53	395.279	0.106564
									1445.03	110.571	0.144422		1445.03	246.424	0.0834598

## Sheet: SI Figure S2
		Position [um]	-26	-24	-22	-20	-18	-16	-14	-12	-10	-8	-4	-2	0	2	4	6	8	10	12	14	16	18	20	22	24	26
		Contrast [arb. units]	0.117989	0.121774	0.121242	0.13216	0.126331	0.117833	0.102417	0.0815833	0.0628275	0.0987896	0.273373	0.370381	0.479939	0.579994	0.631629	0.639419	0.578445	0.488531	0.370653	0.262558	0.162973	0.082236	0.0762895	0.0979872	0.133038	0.14751

## Sheet: SI Figure S6
																																				Image 1								Image 2
		Bead Widths																						Distributions												SIM				Widefield				SIM				Widefield
		SIM	WF				SIM Histogram									Widefield Histogram								Normal Dist.		Scaled distribution										Start	End	Width		Start	End	Width		Start	End	Width		Start	End
		104	204				Bin number	Bin Edge		Bin	Frequency	Norm. Freq.				Bin number	Bin Edge		Bin	Frequency	Norm. Freq.			SIM	Widefield	SIM	Wideifeld				SIM	Widefield				527	423	104		581	377	204		686	545	141		725	513
		115	204				0	30		30	0	0				0	40		40	0	0			2.95429e-16	6.5797e-21	8.43151e-15	2.97589e-19			Mean	119.828	196.645				526	411	115		566	362	204		678	550	128		696	484
		115	194				1	35.7756		35.7556	0	0				1	45.7756		45.7733	0	0			1.64938e-14	1.19078e-19	4.70733e-13	5.38569e-18			Stdv	11.1543	18.0416				537	422	115		560	366	194		658	535	123		699	496
		108	209			Bin start	2	41.5511		41.5111	0	0			Bin start	2	51.5511		51.5467	0	0			7.05601e-13	1.94651e-18	2.01378e-11	8.80374e-17									540	432	108		581	372	209		661	530	131		685	471
		118	204			30	3	47.3267		47.2667	0	0			40	3	57.3267		57.32	0	0			2.31294e-11	2.87397e-17	6.60112e-10	1.29985e-15									554	436	118		592	388	204		653	534	119		716	498
		123	207				4	53.1022		53.0222	0	0				4	63.1022		63.0933	0	0			5.8095e-10	3.83275e-16	1.65803e-08	1.73349e-14									542	419	123		563	356	207		680	544	136		681	481
		127	213			Bin stop	5	58.8778		58.7778	0	0			Bin stop	5	68.8778		68.8667	0	0			1.1181e-08	4.61679e-15	3.19105e-07	2.0881e-13									542	415	127		561	348	213
		109	198			289.9	6	64.6533		64.5333	0	0			299.9	6	74.6533		74.64	0	0			1.64889e-07	5.02308e-14	4.70591e-06	2.27186e-12									524	415	109		575	377	198
		118	208				7	70.4289		70.2889	0	0				7	80.4289		80.4133	0	0			1.86324e-06	4.9363e-13	5.31768e-05	2.23261e-11									540	422	118		584	376	208
		118	193			Total bins	8	76.2044		76.0444	0	0			Total bins	8	86.2044		86.1867	0	0			1.61331e-05	4.38162e-12	0.000460436	1.98173e-10									532	414	118		604	411	193
		96	210			45	9	81.98		81.8	0	0			45	9	91.98		91.96	0	0			0.000107036	3.51292e-11	0.00305481	1.58884e-09									540	444	96		580	370	210
		104	210				10	87.7556		87.5556	1	0.047619				10	97.7556		97.7333	0	0			0.000544145	2.54392e-10	0.0155299	1.15057e-08									546	442	104		565	355	210
		123	202				11	93.5311		93.3111	3	0.142857				11	103.531		103.507	0	0			0.00211966	1.66395e-09	0.0604949	7.52576e-08									548	425	123		597	395	202
		125	206				12	99.3067		99.0667	1	0.047619				12	109.307		109.28	0	0			0.00632683	9.83052e-09	0.180567	4.44619e-07									535	410	125		555	349	206
		112	212				13	105.082		104.822	7	0.333333				13	115.082		115.053	0	0			0.0144702	5.24584e-08	0.412978	2.37261e-06									533	421	112
		141	212				14	110.858		110.578	9	0.428571				14	120.858		120.827	0	0			0.0253589	2.52845e-07	0.72374	1.14358e-05
		128	203				15	116.633		116.333	10	0.47619				15	126.633		126.6	0	0			0.034053	1.10077e-06	0.971868	4.97859e-05
		123	214				16	122.409		122.089	21	1				16	132.409		132.373	0	0			0.0350387	4.3285e-06	1	0.000195771
		131	218				17	128.184		127.844	16	0.761905				17	138.184		138.147	0	0			0.0276254	1.53738e-05	0.788426	0.000695331
		119	200				18	133.96		133.6	13	0.619048				18	143.96		143.92	0	0			0.0166893	4.93202e-05	0.476311	0.00223067
		136	179				19	139.736		139.356	8	0.380952				19	149.736		149.693	0	0			0.00772565	0.000142913	0.220489	0.0064637
		107	180				20	145.511		145.111	3	0.142857				20	155.511		155.467	1	0.0714286			0.00274032	0.000374039	0.0782084	0.0169172
		120	165				21	151.287		150.867	1	0.047619				21	161.287		161.24	0	0			0.000744792	0.000884229	0.0212563	0.0399922
		101	169				22	157.062		156.622	0	0				22	167.062		167.013	3	0.214286			0.000155109	0.00188805	0.00442679	0.0853935
		109	165				23	162.838		162.378	0	0				23	172.838		172.787	6	0.428571			2.47518e-05	0.00364136	0.000706415	0.164693
		119	153				24	168.613		168.133	0	0				24	178.613		178.56	6	0.428571			3.02654e-06	0.0063433	8.63771e-05	0.286897
		107	172				25	174.389		173.889	0	0				25	184.389		184.333	8	0.571429			2.83565e-07	0.00998085	8.09292e-06	0.451418
		92	207				26	180.164		179.644	0	0				26	190.164		190.107	8	0.571429			2.03577e-08	0.0141847	5.81006e-07	0.641552
		101	209				27	185.94		185.4	0	0				27	195.94		195.88	11	0.785714			1.11988e-09	0.0182086	3.19613e-08	0.823544
		130	195				28	191.716		191.156	0	0				28	201.716		201.653	11	0.785714			4.72044e-11	0.0211121	1.34721e-09	0.954867
		121	208				29	197.491		196.911	0	0				29	207.491		207.427	14	1			1.52462e-12	0.02211	4.35126e-11	1
		128	208				30	203.267		202.667	0	0				30	213.267		213.2	13	0.928571			3.77321e-14	0.0209145	1.07687e-12	0.945928
		123	193				31	209.042		208.422	0	0				31	219.042		218.973	5	0.357143			7.15529e-16	0.0178693	2.04211e-14	0.808198
		137	220				32	214.818		214.178	0	0				32	224.818		224.747	4	0.285714			1.03971e-17	0.0137901	2.96732e-16	0.623704
		141	200				33	220.593		219.933	0	0				33	230.593		230.52	1	0.0714286			1.15762e-19	0.00961234	3.30382e-18	0.43475
		133	207				34	226.369		225.689	0	0				34	236.369		236.293	0	0			9.8761e-22	0.0060519	2.81863e-20	0.273718
		120	194				35	232.144		231.444	0	0				35	242.144		242.067	0	0			6.45617e-24	0.00344156	1.84258e-22	0.155656
		133	194				36	237.92		237.2	0	0				36	247.92		247.84	0	0			3.23394e-26	0.00176775	9.22964e-25	0.0799525
		121	219				37	243.696		242.956	0	0				37	253.696		253.613	0	0			1.24125e-28	0.000820139	3.54251e-27	0.0370936
		126	263				38	249.471		248.711	0	0				38	259.471		259.387	1	0.0714286			3.6505e-31	0.000343681	1.04185e-29	0.0155441
		137	215				39	255.247		254.467	0	0				39	265.247		265.16	1	0.0714286			8.22649e-34	0.000130084	2.34783e-32	0.00588349
		131	218				40	261.022		260.222	0	0				40	271.022		270.933	0	0			1.42051e-36	4.44727e-05	4.05413e-35	0.00201143
		132	210				41	266.798		265.978	0	0				41	276.798		276.707	0	0			1.87951e-39	1.3733e-05	5.36409e-38	0.000621121
		147	200				42	272.573		271.733	0	0				42	282.573		282.48	0	0			1.90551e-42	3.83034e-06	5.4383e-41	0.00017324
		125	226				43	278.349		277.489	0	0				43	288.349		288.253	0	0			1.48029e-45	9.64963e-07	4.22472e-44	4.36437e-05
		138	256				44	284.124		283.244	0	0				44	294.124		294.027	0	0			8.81149e-49	2.19576e-07	2.51479e-47	9.93107e-06
		128	223				45	289.9		289	0	0				45	299.9		299.8	0	0
		122	196							More	0								More	0
		139	197
		120	196
		115	197
		123	213
		122	193
		124	202
		123	202
		140	184
		121	200
		119	190
		122	210
		130	214
		123	197
		135	205
		123	192
		125	190
		138	202
		122	219
		129	193
		118	202
		125	196
		115	188
		128	195
		123	195
		90	172
		106	170
		112	171
		108	188
		111	166
		121	188
		116	178
		112	181
		109	190
		87	182
		93	181
		122	174
		137	174
		118	184
		130	169
		101	177
		119	189
		115	177
		106	176
		104	179
		103	185
[truncated: 37 more columns]

## Sheet: SI Figure S7B
	Spatial_Frequency			647 - SIM				647 - Widefield				561 - SIM				561 - Widefield
	um^-1	pixel^-1		FRC	Smoothed_FRC	Normalised FRC		FRC	Smoothed_FRC	Normalised FRC		FRC	Smoothed_FRC	Normalised FRC		FRC	Smoothed_FRC	Normalised FRC		Threshold
	0	0		1	0.99985	1		1	0.999843	1		1	1	1		1	0.999986	1		4.24264
	0.0227209	0.000977		0.99963	0.99982	0.999971		0.999608	0.999843	1		0.99999	0.99998	0.999979		0.999987	0.999982	0.999986		2.12132
	0.0454186	0.001953		0.99967	0.99979	0.999941		0.999781	0.999842	0.999998		0.99991	0.99997	0.999969		0.999985	0.999979	0.999976		1.60357
	0.0681395	0.00293		0.99971	0.99976	0.999912		0.999862	0.999841	0.999996		0.99998	0.99996	0.999959		0.999988	0.999976	0.999966		1.34164
	0.0908372	0.003906		0.99987	0.99973	0.999883		0.999894	0.99984	0.999995		0.99998	0.99994	0.999938		0.999981	0.999972	0.999953		1.1767
	0.113558	0.004883		0.99975	0.99971	0.999863		0.999813	0.99984	0.999995		0.99993	0.99993	0.999928		0.999966	0.999969	0.999943		1.06066
	0.136256	0.005859		0.99978	0.99968	0.999834		0.999883	0.999839	0.999993		0.99994	0.99992	0.999917		0.999968	0.999965	0.999929		0.97333
	0.158977	0.006836		0.99969	0.99965	0.999805		0.999855	0.999838	0.999991		0.99991	0.9999	0.999897		0.999936	0.999962	0.999919		0.90453
	0.181674	0.007812		0.99974	0.99962	0.999775		0.999856	0.999837	0.999989		0.99988	0.99989	0.999886		0.99995	0.999959	0.999909		0.83205
	0.204395	0.008789		0.99954	0.99959	0.999746		0.999851	0.999836	0.999987		0.99986	0.99987	0.999865		0.999934	0.999956	0.999899		0.78784
	0.227116	0.009766		0.99968	0.99956	0.999717		0.999838	0.999835	0.999985		0.99985	0.99986	0.999855		0.999933	0.999952	0.999885		0.75
	0.249814	0.010742		0.99955	0.99953	0.999687		0.999847	0.999834	0.999984		0.99984	0.99985	0.999845		0.999948	0.999949	0.999875		0.71714
	0.272535	0.011719		0.9995	0.99951	0.999668		0.999847	0.999833	0.999982		0.99985	0.99983	0.999824		0.999951	0.999946	0.999865		0.68825
	0.295233	0.012695		0.99944	0.99948	0.999638		0.999855	0.999832	0.99998		0.99982	0.99982	0.999814		0.999942	0.999942	0.999851		0.66259
	0.317953	0.013672		0.99924	0.99945	0.999609		0.999792	0.999831	0.999978		0.99978	0.99981	0.999803		0.999932	0.999939	0.999841		0.6396
	0.340651	0.014648		0.99928	0.99942	0.99958		0.999834	0.99983	0.999976		0.99981	0.99979	0.999783		0.999949	0.999936	0.999831		0.61237
	0.363372	0.015625		0.99934	0.99939	0.999551		0.999845	0.999829	0.999974		0.99984	0.99978	0.999772		0.999953	0.999932	0.999817		0.59409
	0.386093	0.016602		0.99923	0.99936	0.999521		0.999814	0.999828	0.999973		0.9997	0.99977	0.999762		0.999925	0.999929	0.999807		0.57735
	0.408791	0.017578		0.99931	0.99934	0.999502		0.999816	0.999826	0.999969		0.99976	0.99976	0.999752		0.999932	0.999927	0.999801		0.56195
	0.431512	0.018555		0.99922	0.99931	0.999472		0.999847	0.999823	0.999964		0.99974	0.99974	0.999731		0.999919	0.999924	0.99979		0.54772
	0.454209	0.019531		0.99933	0.99927	0.999433		0.999829	0.999819	0.999956		0.99969	0.99973	0.999721		0.99992	0.999922	0.999784		0.53452
	0.47693	0.020508		0.9993	0.99924	0.999404		0.999808	0.999816	0.999951		0.9997	0.99972	0.99971		0.999918	0.999919	0.999774		0.52223
	0.499628	0.021484		0.99932	0.99921	0.999375		0.999823	0.999813	0.999945		0.99973	0.99971	0.9997		0.999912	0.999916	0.999763		0.50709
	0.522349	0.022461		0.9992	0.99917	0.999336		0.999834	0.99981	0.99994		0.99969	0.9997	0.99969		0.999894	0.999914	0.999757		0.49656
	0.54507	0.023438		0.99929	0.99914	0.999306		0.99983	0.999806	0.999933		0.99965	0.99969	0.999679		0.999904	0.999911	0.999747		0.48666
	0.567767	0.024414		0.99922	0.9991	0.999267		0.999808	0.999802	0.999925		0.99962	0.99968	0.999669		0.999913	0.999908	0.999736		0.47733
	0.590488	0.025391		0.99917	0.99905	0.999218		0.999788	0.999798	0.999918		0.99967	0.99967	0.999659		0.999909	0.999905	0.999726		0.46852
	0.613186	0.026367		0.9991	0.99901	0.999179		0.999805	0.999794	0.999911		0.99969	0.99966	0.999648		0.999905	0.999902	0.999716		0.46018
	0.635907	0.027344		0.99908	0.99896	0.99913		0.99978	0.999789	0.999902		0.99964	0.99964	0.999627		0.999898	0.999899	0.999706		0.45227
	0.658605	0.02832		0.99895	0.99891	0.999082		0.99979	0.999783	0.999891		0.99958	0.99963	0.999617		0.999908	0.999896	0.999696		0.44233
	0.681326	0.029297		0.99911	0.99886	0.999033		0.999783	0.999777	0.99988		0.99966	0.99962	0.999607		0.999906	0.999893	0.999686		0.43529
	0.704023	0.030273		0.99895	0.99881	0.998984		0.999781	0.99977	0.999867		0.99963	0.9996	0.999586		0.999893	0.999889	0.999672		0.42857
	0.726744	0.03125		0.99888	0.99876	0.998935		0.999757	0.999762	0.999852		0.99961	0.99959	0.999576		0.999892	0.999886	0.999662		0.42216
	0.749465	0.032227		0.99879	0.99871	0.998886		0.999772	0.999753	0.999836		0.99964	0.99957	0.999555		0.999884	0.999883	0.999652		0.41603
	0.772163	0.033203		0.99885	0.99865	0.998828		0.999779	0.999743	0.999818		0.99959	0.99955	0.999534		0.99987	0.999879	0.999638		0.41015
	0.794884	0.03418		0.99839	0.9986	0.998779		0.999738	0.999732	0.999798		0.99954	0.99953	0.999514		0.999878	0.999876	0.999628		0.40452
	0.817581	0.035156		0.99864	0.99854	0.99872		0.999785	0.99972	0.999776		0.99963	0.99951	0.999493		0.999891	0.999872	0.999615		0.39736
	0.840302	0.036133		0.99825	0.99848	0.998661		0.999731	0.999707	0.999752		0.9996	0.99949	0.999472		0.999866	0.999868	0.999601		0.39223
	0.863	0.037109		0.99822	0.99841	0.998593		0.999772	0.999694	0.999728		0.99957	0.99947	0.999452		0.999864	0.999864	0.999588		0.3873
	0.885721	0.038086		0.9981	0.99835	0.998534		0.999702	0.99968	0.999703		0.99951	0.99945	0.999431		0.999861	0.999859	0.999571		0.38255
	0.908419	0.039062		0.99805	0.99828	0.998466		0.99971	0.999665	0.999676		0.99948	0.99942	0.9994		0.999859	0.999855	0.999557		0.37796
	0.93114	0.040039		0.9982	0.99821	0.998398		0.999697	0.99965	0.999648		0.99942	0.9994	0.999379		0.999851	0.99985	0.99954		0.37354
	0.95386	0.041016		0.9981	0.99813	0.998319		0.99966	0.999634	0.999619		0.99946	0.99937	0.999348		0.999856	0.999845	0.999523		0.36927
	0.976558	0.041992		0.9983	0.99805	0.998241		0.99965	0.999616	0.999586		0.9994	0.99934	0.999317		0.999861	0.99984	0.999507		0.3638
	0.999279	0.042969		0.99828	0.99797	0.998163		0.999585	0.999598	0.999553		0.99918	0.99932	0.999296		0.999824	0.999834	0.999486		0.35986
	1.02198	0.043945		0.99804	0.99789	0.998085		0.999592	0.999579	0.999519		0.99919	0.99929	0.999265		0.999827	0.999828	0.999466		0.35603
	1.0447	0.044922		0.99812	0.99781	0.998007		0.999551	0.99956	0.999484		0.99921	0.99926	0.999234		0.99983	0.999822	0.999446		0.35233
	1.0674	0.045898		0.99776	0.99773	0.997929		0.999507	0.999539	0.999446		0.99915	0.99924	0.999214		0.999817	0.999816	0.999425		0.34874
	1.09012	0.046875		0.99804	0.99765	0.99785		0.999524	0.999519	0.999409		0.9991	0.99921	0.999182		0.999814	0.99981	0.999405		0.34526
	1.11284	0.047852		0.99781	0.99757	0.997772		0.999458	0.999498	0.999371		0.99921	0.99918	0.999151		0.999807	0.999803	0.999381		0.34188
	1.13553	0.048828		0.99754	0.99749	0.997694		0.99948	0.999478	0.999335		0.99917	0.99916	0.999131		0.999814	0.999796	0.999358		0.33753
	1.15826	0.049805		0.9975	0.99741	0.997616		0.999439	0.999457	0.999296		0.99904	0.99913	0.9991		0.999801	0.99979	0.999338		0.33437
	1.18095	0.050781		0.99723	0.99732	0.997528		0.999498	0.999436	0.999258		0.99918	0.99911	0.999079		0.999801	0.999783	0.999314		0.33129
	1.20367	0.051758		0.99706	0.99724	0.99745		0.99941	0.999416	0.999222		0.99909	0.99909	0.999058		0.999789	0.999776	0.99929		0.32831
	1.22637	0.052734		0.9972	0.99715	0.997362		0.99945	0.999395	0.999183		0.99904	0.99907	0.999038		0.999772	0.999769	0.999267		0.3254
	1.24909	0.053711		0.9967	0.99706	0.997274		0.99937	0.999374	0.999145		0.99901	0.99905	0.999017		0.999765	0.999762	0.999243		0.32256
	1.27181	0.054688		0.99685	0.99696	0.997176		0.999323	0.999352	0.999105		0.99889	0.99903	0.998996		0.999728	0.999755	0.999219		0.3198
	1.29451	0.055664		0.99697	0.99686	0.997079		0.999306	0.999329	0.999063		0.99899	0.99902	0.998986		0.999745	0.999748	0.999196		0.31623
	1.31723	0.056641		0.99661	0.99676	0.996981		0.99924	0.999305	0.999019		0.99898	0.999	0.998965		0.999728	0.999741	0.999172		0.31363
	1.33993	0.057617		0.99661	0.99665	0.996873		0.999228	0.99928	0.998974		0.99894	0.99899	0.998955		0.999725	0.999734	0.999148		0.31109
	1.36265	0.058594		0.9964	0.99654	0.996766		0.999271	0.999253	0.998925		0.99892	0.99897	0.998934		0.999712	0.999726	0.999121		0.30861
	1.38535	0.05957		0.99662	0.99643	0.996658		0.9993	0.999225	0.998873		0.99902	0.99896	0.998924		0.999727	0.999718	0.999094		0.30619
	1.40807	0.060547		0.99639	0.99631	0.996541		0.999219	0.999195	0.998819		0.99898	0.99895	0.998913		0.999714	0.99971	0.999067		0.30382
	1.43077	0.061523		0.99615	0.99619	0.996424		0.999277	0.999163	0.99876		0.99882	0.99893	0.998893		0.999697	0.999701	0.999037		0.30151
	1.45349	0.0625		0.99641	0.99606	0.996297		0.99928	0.99913	0.9987		0.99896	0.99891	0.998872		0.999674	0.999692	0.999006		0.29851
	1.47621	0.063477		0.99664	0.99594	0.99618		0.999276	0.999093	0.998633		0.99891	0.9989	0.998862		0.999704	0.999682	0.998973		0.29632
	1.49891	0.064453		0.99614	0.9958	0.996043		0.999092	0.999055	0.998564		0.99897	0.99888	0.998841		0.999686	0.999672	0.998939		0.29417
	1.52163	0.06543		0.99569	0.99567	0.995916		0.999071	0.999013	0.998487		0.99885	0.99886	0.99882		0.99966	0.999662	0.998905		0.29208
	1.54433	0.066406		0.99594	0.99552	0.995769		0.999093	0.998967	0.998403		0.99903	0.99884	0.9988		0.999714	0.999651	0.998868		0.29002
	1.56705	0.067383		0.99577	0.99538	0.995632		0.999026	0.998917	0.998312		0.99896	0.99882	0.998779		0.999682	0.99964	0.998831		0.28801
	1.58974	0.068359		0.99521	0.99523	0.995486		0.998854	0.998862	0.998212		0.99882	0.9988	0.998758		0.999644	0.999629	0.998793		0.28604
	1.61247	0.069336		0.99511	0.99507	0.99533		0.998858	0.998802	0.998102		0.99873	0.99877	0.998727		0.999666	0.999617	0.998753		0.28347
	1.63516	0.070312		0.99476	0.9949	0.995163		0.998788	0.998737	0.997984		0.99879	0.99875	0.998706		0.999628	0.999604	0.998709		0.28159
	1.65788	0.071289		0.99496	0.99474	0.995007		0.998887	0.998665	0.997853		0.99886	0.99872	0.998675		0.999634	0.999591	0.998665		0.27975
	1.6806	0.072266		0.99469	0.99457	0.994841		0.998746	0.998586	0.997709		0.99873	0.99869	0.998644		0.999576	0.999576	0.998614		0.27794
	1.7033	0.073242		0.99489	0.9944	0.994675		0.998601	0.998499	0.99755		0.9987	0.99866	0.998613		0.999544	0.99956	0.99856		0.27617
	1.72602	0.074219		0.99352	0.99422	0.994499		0.998553	0.998404	0.997377		0.99861	0.99863	0.998582		0.999559	0.999543	0.998503		0.27443
	1.74872	0.075195		0.99409	0.99404	0.994323		0.998682	0.9983	0.997187		0.99865	0.9986	0.998551		0.999501	0.999525	0.998442		0.27273
	1.77144	0.076172		0.99396	0.99387	0.994157		0.998453	0.998186	0.99698		0.99861	0.99856	0.99851		0.999513	0.999505	0.998374		0.2705
	1.79414	0.077148		0.99355	0.9937	0.993991		0.998238	0.998061	0.996752		0.99837	0.99851	0.998458		0.999519	0.999484	0.998303		0.26887
	1.81686	0.078125		0.9933	0.99353	0.993825		0.998269	0.997924	0.996502		0.99855	0.99847	0.998417		0.999479	0.999461	0.998226		0.26726
	1.83958	0.079102		0.99309	0.99336	0.993659		0.997986	0.997771	0.996223		0.99854	0.99842	0.998365		0.999484	0.999437	0.998144		0.26568
	1.86228	0.080078		0.99376	0.9932	0.993502		0.997917	0.9976	0.995911		0.99847	0.99837	0.998313		0.999485	0.999411	0.998057		0.26414
	1.885	0.081055		0.99236	0.99304	0.993346		0.997665	0.997408	0.995561		0.99826	0.99831	0.998251		0.999421	0.999384	0.997965		0.26261
	1.9077	0.082031		0.99265	0.99289	0.9932		0.997656	0.997192	0.995168		0.99838	0.99826	0.998199		0.999437	0.999357	0.997874		0.26112
	1.93042	0.083008		0.99262	0.99274	0.993053		0.997643	0.996948	0.994723		0.99838	0.9982	0.998137		0.999433	0.999328	0.997776		0.25916
	1.95312	0.083984		0.99194	0.99259	0.992906		0.997046	0.996672	0.99422		0.99833	0.99814	0.998075		0.999341	0.999299	0.997678		0.25772
	1.97584	0.084961		0.99303	0.99245	0.99277		0.997225	0.996362	0.993655		0.99824	0.99808	0.998013		0.999281	0.999269	0.997577		0.25631
	1.99856	0.085938		0.9919	0.9923	0.992623		0.996975	0.996014	0.99302		0.99823	0.99803	0.997961		0.999251	0.999238	0.997472		0.25492
	2.02126	0.086914		0.99203	0.99215	0.992477		0.996456	0.995624	0.99231		0.99794	0.99797	0.997899		0.999265	0.999206	0.997364		0.25355
	2.04398	0.087891		0.99235	0.99201	0.99234		0.996318	0.995186	0.991511		0.99796	0.99791	0.997837		0.999192	0.999173	0.997252		0.2522
	2.06667	0.088867		0.99106	0.99186	0.992193		0.995695	0.994694	0.990614		0.9978	0.99785	0.997775		0.999098	0.999139	0.997137		0.25087
	2.0894	0.089844		0.99182	0.9917	0.992037		0.995556	0.994139	0.989603		0.9977	0.99779	0.997713		0.999089	0.999102	0.997012		0.24914
	2.11209	0.09082		0.99234	0.99153	0.991871		0.995455	0.993506	0.988449		0.99744	0.99773	0.997651		0.999076	0.999062	0.996877		0.24786
	2.13481	0.091797		0.99128	0.99136	0.991705		0.994918	0.992781	0.987127		0.99763	0.99766	0.997578		0.999039	0.999019	0.996732		0.2466
	2.15751	0.092773		0.99184	0.99117	0.991519		0.99419	0.991945	0.985603		0.99753	0.99759	0.997506		0.998966	0.998972	0.996573		0.24536
	2.18023	0.09375		0.9914	0.99098	0.991333		0.992982	0.99098	0.983844		0.99742	0.99751	0.997423		0.998929	0.998921	0.9964		0.24414
	2.20295	0.094727		0.99112	0.99076	0.991118		0.992646	0.989867	0.981815		0.99724	0.99743	0.99734		0.998865	0.998865	0.996211		0.24293
	2.22565	0.095703		0.99103	0.99053	0.990894		0.990619	0.988589	0.979486		0.99719	0.99734	0.997247		0.998775	0.998805	0.996008		0.24175
	2.24837	0.09668		0.99084	0.99028	0.990649		0.99139	0.987127	0.976821		0.99742	0.99725	0.997154		0.998988	0.998738	0.995782		0.24019
	2.27107	0.097656		0.99087	0.99001	0.990386		0.989683	0.985467	0.973795		0.9975	0.99714	0.99704		0.998923	0.998665	0.995535		0.23905
	2.29379	0.098633		0.99047	0.98972	0.990102		0.98819	0.983598	0.970388		0.99743	0.99703	0.996927		0.998806	0.998585	0.995265		0.23792
	2.31649	0.099609		0.98921	0.98941	0.989799		0.987066	0.981512	0.966586		0.9972	0.99691	0.996802		0.99863	0.998495	0.994961		0.2368
	2.33921	0.100586		0.99043	0.98907	0.989467		0.986246	0.97921	0.96239		0.99736	0.99678	0.996668		0.998834	0.998396	0.994626		0.2357
	2.36191	0.101562		0.98934	0.98872	0.989125		0.984334	0.976694	0.957803		0.99704	0.99665	0.996533		0.998632	0.998287	0.994258		0.23462
	2.38463	0.102539		0.98941	0.98835	0.988764		0.982226	0.973961	0.952822		0.99704	0.9965	0.996378		0.998521	0.998166	0.993849		0.23355
	2.40735	0.103516		0.98913	0.98796	0.988383		0.98034	0.971011	0.947444		0.99702	0.99635	0.996223		0.998321	0.998033	0.993399		0.23215
	2.43005	0.104492		0.98769	0.98755	0.987982		0.977966	0.96785	0.941682		0.99654	0.99619	0.996057		0.99829	0.997888	0.992909		0.23111
	2.45277	0.105469		0.98739	0.98714	0.987581		0.971937	0.964483	0.935545		0.99627	0.99603	0.995892		0.997935	0.99773	0.992375		0.23009
	2.47547	0.106445		0.98675	0.98671	0.987161		0.967672	0.960917	0.929045		0.99595	0.99586	0.995716		0.99787	0.997558	0.991794		0.22908
	2.49819	0.107422		0.98653	0.98627	0.986731		0.962258	0.957157	0.922191		0.99602	0.99569	0.99554		0.997694	0.997372	0.991165		0.22809
	2.52088	0.108398		0.98588	0.98582	0.986292		0.958101	0.953208	0.914993		0.99562	0.99551	0.995354		0.997715	0.99717	0.990482		0.2271
	2.5436	0.109375		0.98549	0.98537	0.985852		0.954063	0.949071	0.907452		0.9955	0.99533	0.995167		0.997641	0.996953	0.989749		0.22613
	2.56633	0.110352		0.98549	0.98492	0.985412		0.946668	0.94475	0.899575		0.99555	0.99516	0.994991		0.997319	0.996718	0.988955		0.22518
	2.58902	0.111328		0.98285	0.98446	0.984963		0.941364	0.940231	0.891338		0.99434	0.99498	0.994805		0.996518	0.996463	0.988093		0.22392
	2.61174	0.112305		0.98484	0.984	0.984513		0.935895	0.935489	0.882694		0.9943	0.9948	0.994619		0.996605	0.996184	0.98715		0.22299
	2.63444	0.113281		0.98351	0.98354	0.984064		0.930013	0.93049	0.873582		0.99423	0.99462	0.994433		0.996377	0.995879	0.986119		0.22207
	2.65716	0.114258		0.98128	0.98307	0.983605		0.926219	0.925198	0.863935		0.99385	0.99444	0.994246		0.995855	0.995543	0.984983		0.22116
	2.67986	0.115234		0.98159	0.98259	0.983136		0.91957	0.91959	0.853713		0.99363	0.99426	0.99406		0.995336	0.995174	0.983736		0.22027
	2.70258	0.116211		0.98238	0.9821	0.982657		0.923023	0.913654	0.842893		0.99362	0.99408	0.993874		0.9955	0.994772	0.982377		0.21938
	2.7253	0.117188		0.98238	0.98159	0.982159		0.910792	0.907376	0.831449		0.99383	0.9939	0.993687		0.994925	0.994335	0.9809		0.21851
	2.748	0.118164		0.98164	0.98106	0.981641		0.902219	0.900734	0.819342		0.99369	0.99372	0.993501		0.994903	0.993864	0.979308		0.21736
	2.77072	0.119141		0.97879	0.9805	0.981094		0.899597	0.89371	0.806538		0.99336	0.99355	0.993325		0.994143	0.993358	0.977598		0.21651
	2.79342	0.120117		0.9811	0.97991	0.980517		0.896936	0.886304	0.793038		0.9936	0.99338	0.993149		0.994168	0.992817	0.97577		0.21567
	2.81614	0.121094		0.98078	0.97927	0.979892		0.894216	0.878516	0.778842		0.99349	0.99321	0.992973		0.993383	0.992239	0.973816		0.21483
	2.83884	0.12207		0.97876	0.9786	0.979237		0.884001	0.870348	0.763953		0.99275	0.99304	0.992797		0.993194	0.991624	0.971737		0.21401
	2.86156	0.123047		0.97913	0.97788	0.978534		0.88195	0.861819	0.748406		0.99342	0.99288	0.992632		0.992528	0.99097	0.969527		0.2132
	2.88426	0.124023		0.9794	0.97711	0.977781		0.872263	0.852951	0.732242		0.99346	0.99272	0.992466		0.991832	0.990274	0.967175		0.2124
	2.90698	0.125		0.97943	0.97629	0.97698		0.864161	0.843747	0.715464		0.99338	0.99257	0.992311		0.991158	0.989532	0.964667		0.21134
	2.9297	0.125977		0.97866	0.97543	0.97614		0.866068	0.834213	0.698085		0.99276	0.99241	0.992146		0.990622	0.988737	0.96198		0.21056
	2.9524	0.126953		0.97658	0.97454	0.97527		0.832238	0.824372	0.680147		0.99203	0.99225	0.99198		0.988723	0.987884	0.959097		0.20979
	2.97512	0.12793		0.97556	0.97361	0.974361		0.822242	0.814239	0.661676		0.99197	0.99209	0.991814		0.986649	0.986967	0.955997		0.20902
	2.99781	0.128906		0.9746	0.97265	0.973423		0.804811	0.803806	0.642659		0.99191	0.99193	0.991649		0.986664	0.985981	0.952665		0.20826
	3.02053	0.129883		0.9718	0.97166	0.972456		0.788497	0.79308	0.623107		0.99094	0.99176	0.991473		0.985668	0.984925	0.949096		0.20751
	3.04323	0.130859		0.97285	0.97063	0.97145		0.790699	0.782107	0.603105		0.99121	0.99158	0.991287		0.985212	0.983802	0.9453		0.20677
	3.06595	0.131836		0.97275	0.96959	0.970434		0.778029	0.770943	0.582755		0.99105	0.99139	0.99109		0.983676	0.982612	0.941278		0.2058
	3.08865	0.132812		0.96839	0.96851	0.969378		0.762694	0.759637	0.562146		0.99175	0.99119	0.990883		0.983775	0.981356	0.937033		0.20508
	3.11137	0.133789		0.96568	0.96739	0.968284		0.72238	0.748242	0.541375		0.99155	0.99099	0.990676		0.982757	0.980038	0.932578		0.20436
	3.13409	0.134766		0.96658	0.96625	0.96717		0.732289	0.736812	0.520541		0.99065	0.99078	0.990459		0.980619	0.978661	0.927924		0.20365
	3.15679	0.135742		0.96389	0.96506	0.966007		0.726892	0.725416	0.499768		0.9906	0.99056	0.990231		0.979039	0.977233	0.923097		0.20295
	3.17951	0.136719		0.96116	0.96384	0.964815		0.704675	0.714138	0.47921		0.99046	0.99033	0.989993		0.978214	0.975758	0.918112		0.20226
	3.20221	0.137695		0.95985	0.96258	0.963584		0.68742	0.703068	0.459031		0.99034	0.99009	0.989745		0.976447	0.974239	0.912978		0.20157
	3.22493	0.138672		0.96	0.96129	0.962324		0.704963	0.692261	0.439332		0.99066	0.98984	0.989486		0.976967	0.972673	0.907685		0.20067
	3.24763	0.139648		0.96093	0.95998	0.961044		0.681185	0.681749	0.42017		0.99016	0.98957	0.989207		0.971534	0.971064	0.902247		0.2
	3.27035	0.140625		0.95792	0.95864	0.959735		0.648386	0.671553	0.401585		0.98942	0.98929	0.988917		0.968488	0.969407	0.896646		0.19934
	3.29307	0.141602		0.95831	0.95728	0.958406		0.646076	0.661679	0.383586		0.98925	0.98899	0.988606		0.968986	0.967696	0.890863		0.19868
	3.31577	0.142578		0.95989	0.95592	0.957077		0.663661	0.652116	0.366155		0.98973	0.98867	0.988275		0.967462	0.965917	0.884851		0.19803
	3.33849	0.143555		0.95628	0.95454	0.955729		0.643132	0.642839	0.349244		0.98905	0.98834	0.987934		0.960388	0.964058	0.878567		0.19739
	3.36119	0.144531		0.95503	0.95316	0.95438		0.58351	0.633799	0.332766		0.98864	0.98798	0.987561		0.962453	0.962116	0.872004		0.19675
	3.38391	0.145508		0.9524	0.95177	0.953022		0.606146	0.624963	0.316659		0.98678	0.98762	0.987189		0.961978	0.960091	0.865159		0.19591
	3.4066	0.146484		0.9543	0.95037	0.951654		0.634229	0.616317	0.300899		0.98873	0.98725	0.986806		0.961318	0.957981	0.858028		0.19528
	3.42933	0.147461		0.95131	0.94893	0.950247		0.6071	0.607876	0.285513		0.98763	0.98687	0.986413		0.95406	0.955785	0.850606		0.19467
	3.45205	0.148438		0.94444	0.94747	0.948821		0.578331	0.599641	0.270502		0.98692	0.98648	0.986009		0.953614	0.953506	0.842903		0.19405
	3.47474	0.149414		0.9483	0.94595	0.947336		0.591433	0.591606	0.255855		0.98679	0.98609	0.985605		0.953405	0.951146	0.834926		0.19345
	3.49747	0.150391		0.94705	0.94437	0.945792		0.573296	0.583777	0.241584		0.98679	0.98571	0.985212		0.951737	0.948702	0.826666		0.19285
	3.52016	0.151367		0.93978	0.94274	0.944199		0.576178	0.576192	0.227758		0.98588	0.98532	0.984809		0.951579	0.946171	0.818111		0.19225
	3.54288	0.152344		0.93885	0.94105	0.942548		0.572543	0.568899	0.214464		0.98365	0.98493	0.984405		0.949533	0.943544	0.809232		0.19147
	3.56558	0.15332		0.94334	0.9393	0.940838		0.597771	0.561947	0.201792		0.98375	0.98454	0.984001		0.942134	0.940816	0.800012		0.19089
	3.5883	0.154297		0.93675	0.9375	0.939079		0.536661	0.555379	0.18982		0.98388	0.98414	0.983587		0.940714	0.937977	0.790417		0.19031
	3.611	0.155273		0.93799	0.93566	0.937281		0.539348	0.549231	0.178613		0.98188	0.98375	0.983184		0.943987	0.935027	0.780446		0.18974
	3.63372	0.15625		0.93301	0.93378	0.935444		0.546573	0.543531	0.168223		0.98155	0.98336	0.98278		0.937536	0.931974	0.770127		0.18917
	3.65644	0.157227		0.93251	0.93187	0.933578		0.543314	0.538298	0.158684		0.98236	0.98297	0.982377		0.93	0.928814	0.759447		0.18861
	3.67914	0.158203		0.9331	0.92992	0.931673		0.518483	0.533563	0.150053		0.98141	0.98258	0.981973		0.921417	0.925541	0.748384		0.18805
	3.70186	0.15918		0.93577	0.92793	0.929729		0.519261	0.529354	0.142381		0.98305	0.98218	0.981559		0.922346	0.922146	0.73691		0.18732
	3.72456	0.160156		0.92633	0.9259	0.927745		0.493207	0.52567	0.135666		0.9829	0.98177	0.981135		0.928698	0.918615	0.724975		0.18677
	3.74728	0.161133		0.92312	0.92382	0.925713		0.496573	0.522484	0.129858		0.98181	0.98134	0.98069		0.917174	0.91493	0.71252		0.18623
	3.76998	0.162109		0.92079	0.92169	0.923632		0.492665	0.51979	0.124947		0.98091	0.9809	0.980234		0.910134	0.911073	0.699484		0.1857
	3.7927	0.163086		0.92053	0.9195	0.921492		0.511405	0.517585	0.120928		0.98039	0.98044	0.979758		0.909858	0.907031	0.685823		0.18516
	3.8154	0.164062		0.91598	0.91724	0.919284		0.484429	0.515833	0.117734		0.98148	0.97996	0.979262		0.911832	0.902799	0.671519		0.18464
	3.83812	0.165039		0.91276	0.91492	0.917017		0.482108	0.514488	0.115283		0.98023	0.97946	0.978744		0.899002	0.898382	0.65659		0.18411
	3.86084	0.166016		0.91416	0.91253	0.914682		0.483336	0.513531	0.113538		0.97945	0.97893	0.978196		0.897025	0.89379	0.64107		0.18343
	3.88353	0.166992		0.91399	0.9101	0.912307		0.509693	0.512942	0.112465		0.97981	0.97837	0.977616		0.89062	0.889032	0.624988		0.18291
	3.90626	0.167969		0.91295	0.90763	0.909894		0.481162	0.512698	0.11202		0.97918	0.97778	0.977006		0.885843	0.884123	0.608396		0.18241
	3.92895	0.168945		0.9032	0.90513	0.907451		0.513161	0.512786	0.11218		0.97811	0.97714	0.976343		0.880941	0.879068	0.591311		0.1819
	3.95167	0.169922		0.90615	0.90262	0.904999		0.509927	0.513182	0.112902		0.97855	0.97646	0.97564		0.875056	0.873866	0.573729		0.1814
	3.97437	0.170898		0.90532	0.90011	0.902546		0.51518	0.51382	0.114065		0.97891	0.97572	0.974874		0.880694	0.868513	0.555636		0.18091
	3.99709	0.171875		0.90195	0.89759	0.900084		0.509209	0.5146	0.115487		0.97829	0.97492	0.974046		0.882036	0.863013	0.537047		0.18042
	4.01981	0.172852		0.88676	0.89504	0.897592		0.537583	0.515428	0.116996		0.97477	0.97406	0.973156		0.863212	0.857371	0.517978		0.17977
	4.04251	0.173828		0.89227	0.89244	0.895052		0.539946	0.516202	0.118407		0.97329	0.97313	0.972194		0.854472	0.851581	0.498408		0.17928
	4.06523	0.174805		0.8928	0.88976	0.892434		0.542065	0.516822	0.119537		0.97309	0.97213	0.971159		0.855014	0.845632	0.478301		0.17881
	4.08793	0.175781		0.88873	0.88699	0.889727		0.527557	0.517182	0.120193		0.97226	0.97105	0.970041		0.837575	0.83953	0.457677		0.17833
	4.11065	0.176758		0.88264	0.88409	0.886893		0.526659	0.517194	0.120215		0.96889	0.9699	0.968851		0.830621	0.833298	0.436614		0.17786
	4.13335	0.177734		0.87846	0.88104	0.883913		0.543035	0.516812	0.119519		0.96949	0.96867	0.967578		0.821954	0.826973	0.415236		0.17739
	4.15607	0.178711		0.87499	0.87782	0.880767		0.518265	0.51604	0.118112		0.97061	0.96737	0.966233		0.818134	0.820596	0.393682		0.17693
	4.17879	0.179688		0.87349	0.87443	0.877455		0.508556	0.514912	0.116056		0.96801	0.966	0.964815		0.817092	0.814209	0.372095		0.17632
	4.20149	0.180664		0.87196	0.87088	0.873986		0.534947	0.513479	0.113444		0.96804	0.96458	0.963346		0.812556	0.80785	0.350602		0.17586
	4.22421	0.181641		0.87699	0.86716	0.870352		0.541877	0.511813	0.110407		0.96715	0.9631	0.961814		0.803262	0.801567	0.329366		0.17541
	4.24691	0.182617		0.86651	0.8633	0.86658		0.499568	0.510017	0.107133		0.96252	0.96158	0.960241		0.793479	0.795414	0.30857		0.17496
	4.26963	0.183594		0.87087	0.85933	0.862701		0.517316	0.5082	0.103821		0.96052	0.96003	0.958637		0.795043	0.789437	0.288368		0.17452
	4.29233	0.18457		0.86869	0.85525	0.858715		0.537565	0.506488	0.1007		0.9618	0.95846	0.957013		0.784396	0.783676	0.268897		0.17408
	4.31505	0.185547		0.86731	0.85109	0.85465		0.526592	0.504982	0.097955		0.95877	0.95688	0.955378		0.762805	0.778154	0.250233		0.17364
	4.33774	0.186523		0.85422	0.84686	0.850517		0.499713	0.503767	0.0957402		0.95543	0.95529	0.953732		0.762707	0.77288	0.232408		0.17306
	4.36047	0.1875		0.84971	0.84257	0.846325		0.479247	0.50287	0.0941052		0.95322	0.9537	0.952087		0.75935	0.767861	0.215444		0.17263
	4.38319	0.188477		0.83767	0.83822	0.842075		0.473778	0.502277	0.0930242		0.95172	0.95209	0.950421		0.764034	0.763093	0.199329		0.1722
	4.40588	0.189453		0.8405	0.83382	0.837776		0.467743	0.50196	0.0924464		0.9486	0.95046	0.948734		0.736	0.758561	0.184011		0.17178
	4.4286	0.19043		0.82395	0.82937	0.833428		0.485921	0.501871	0.0922842		0.94519	0.94878	0.946995		0.722943	0.754258	0.169467		0.17136
	4.4513	0.191406		0.82537	0.82486	0.829021		0.454669	0.501924	0.0923808		0.94987	0.94705	0.945205		0.739471	0.750204	0.155765		0.17094
	4.47402	0.192383		0.80716	0.82027	0.824536		0.451915	0.502037	0.0925868		0.93953	0.94524	0.943332		0.729606	0.746439	0.14304		0.17053
	4.49672	0.193359		0.81787	0.8156	0.819973		0.472838	0.502149	0.0927909		0.94326	0.94334	0.941366		0.74905	0.742995	0.1314		0.16998
	4.51944	0.194336		0.80496	0.81083	0.815313		0.487957	0.502227	0.0929331		0.94132	0.94133	0.939286		0.736673	0.739892	0.120912		0.16957
	4.54214	0.195312		0.80131	0.80598	0.810574		0.49768	0.502243	0.0929623		0.93862	0.93921	0.937092		0.726617	0.73714	0.111611		0.16917
	4.56486	0.196289		0.79009	0.80105	0.805757		0.499411	0.502183	0.0928529		0.93735	0.93698	0.934784		0.714516	0.734724	0.103445		0.16876
	4.58758	0.197266		0.78991	0.79605	0.800872		0.507106	0.502059	0.0926269		0.93825	0.93463	0.932352		0.745729	0.73261	0.0962997		0.16836
	4.61028	0.198242		0.78709	0.791	0.795937		0.526152	0.501882	0.0923042		0.93333	0.93218	0.929817		0.737954	0.730739	0.0899759		0.16797
	4.633	0.199219		0.79347	0.78591	0.790964		0.517694	0.501651	0.0918831		0.94018	0.92962	0.927168		0.727325	0.729037	0.0842234		0.16757
	4.6557	0.200195		0.78371	0.7808	0.785971		0.563323	0.501359	0.0913509		0.93608	0.92696	0.924415		0.730088	0.727446	0.078846		0.16705
	4.67842	0.201172		0.77518	0.77568	0.780968		0.537664	0.501012	0.0907184		0.92843	0.9242	0.921559		0.712474	0.725923	0.0736984		0.16667
	4.70112	0.202148		0.77175	0.77053	0.775937		0.55224	0.500568	0.089909		0.93377	0.92133	0.918589		0.716909	0.724441	0.0686894		0.16628
	4.72384	0.203125		0.78174	0.76534	0.770865		0.522517	0.499949	0.0887807		0.9281	0.91837	0.915526		0.713418	0.723007	0.0638427		0.1659
	4.74656	0.204102		0.76786	0.76012	0.765765		0.511416	0.499073	0.0871839		0.91888	0.91528	0.912328		0.716321	0.721646	0.0592426		0.16552
	4.76926	0.205078		0.76717	0.75484	0.760606		0.520886	0.497892	0.0850311		0.92135	0.91208	0.909017		0.708363	0.720383	0.0549738		0.16514
	4.79198	0.206055		0.75645	0.74949	0.755379		0.506029	0.49637	0.0822568		0.91002	0.90875	0.905571		0.723768	0.719233	0.051087		0.16477
	4.81467	0.207031		0.74556	0.74402	0.750034		0.483841	0.494495	0.078839		0.90284	0.90526	0.901959		0.733265	0.718217	0.047653		0.16428
	4.8374	0.208008		0.73893	0.73839	0.744533		0.485914	0.492287	0.0748142		0.90355	0.90161	0.898182		0.744111	0.717356	0.0447429		0.16391
	4.86009	0.208984		0.73816	0.73256	0.738837		0.490767	0.489815	0.0703082		0.8926	0.89778	0.894218		0.729242	0.716654	0.0423702		0.16354
	4.88281	0.209961		0.72387	0.72649	0.732906		0.475341	0.487186	0.065516		0.8888	0.89378	0.890079		0.7125	0.7161	0.0404978		0.16318
	4.90553	0.210938		0.72858	0.72014	0.726702		0.456773	0.484496	0.0606126		0.8943	0.88962	0.885774		0.726482	0.715672	0.0390512		0.16282
	4.92823	0.211914		0.71137	0.71349	0.720204		0.462046	0.481817	0.0557292		0.8813	0.88531	0.881314		0.7042	0.715335	0.0379122		0.16246
	4.95095	0.212891		0.70776	0.70655	0.713423		0.46778	0.479238	0.0510282		0.88324	0.88085	0.876698		0.705106	0.715056	0.0369692		0.1621
	4.97365	0.213867		0.69745	0.69928	0.70632		0.448959	0.476839	0.0466552		0.88587	0.87625	0.871938		0.688807	0.714827	0.0361952		0.16163
	4.99637	0.214844		0.69935	0.69165	0.698865		0.466612	0.474677	0.0427143		0.86925	0.87152	0.867043		0.67671	0.714654	0.0356105		0.16128
	5.01907	0.21582		0.69351	0.68362	0.691019		0.454654	0.472777	0.0392509		0.86923	0.86667	0.862024		0.705802	0.714549	0.0352556		0.16093
	5.04179	0.216797		0.68029	0.67512	0.682714		0.482344	0.471154	0.0362924		0.87153	0.86171	0.856892		0.705273	0.714529	0.035188		0.16059
	5.06449	0.217773		0.66953	0.66609	0.673891		0.454228	0.469813	0.033848		0.86129	0.85665	0.851655		0.706879	0.714616	0.035482		0.16024
	5.08721	0.21875		0.67829	0.65652	0.66454		0.463234	0.468727	0.0318685		0.85346	0.85151	0.846336		0.73094	0.714841	0.0362425		0.1599
	5.10993	0.219727		0.66814	0.64641	0.654662		0.450079	0.467866	0.030299		0.85719	0.84631	0.840955		0.727365	0.715249	0.0376215		0.15956
	5.13263	0.220703		0.66582	0.63578	0.644275		0.483932	0.467188	0.0290631		0.84951	0.84105	0.835512		0.718397	0.715878	0.0397475		0.15922
	5.15535	0.22168		0.62907	0.62462	0.633371		0.438855	0.466676	0.0281298		0.84078	0.83575	0.830027		0.723596	0.71675	0.0426947		0.15878
	5.17805	0.222656		0.64165	0.61293	0.621949		0.469252	0.466299	0.0274426		0.82053	0.83038	0.82447		0.724829	0.71787	0.0464802		0.15844
	5.20077	0.223633		0.61152	0.60074	0.610038		0.475906	0.466017	0.0269286		0.82353	0.82492	0.81882		0.715046	0.719218	0.0510363		0.15811
	5.22347	0.224609		0.59893	0.58807	0.597659		0.497907	0.465788	0.0265112		0.83015	0.81935	0.813056		0.702016	0.72074	0.0561805		0.15779
	5.24619	0.225586		0.59762	0.57497	0.584859		0.493753	0.465559	0.0260937		0.82567	0.81368	0.807188		0.720361	0.722356	0.0616424		0.15746
	5.26888	0.226562		0.57688	0.56151	0.571708		0.463315	0.465272	0.0255706		0.80029	0.80789	0.801196		0.721173	0.723977	0.0671211		0.15713
	5.2916	0.227539		0.58858	0.54775	0.558263		0.44745	0.464879	0.0248542		0.79588	0.802	0.795101		0.709687	0.725526	0.0723566		0.15681
	5.31433	0.228516		0.56562	0.53377	0.544604		0.497719	0.464335	0.0238626		0.80332	0.79599	0.788882		0.708653	0.726945	0.0771526		0.15639
	5.33702	0.229492		0.51963	0.51963	0.530788		0.469737	0.463619	0.0225575		0.78437	0.78986	0.782538		0.725922	0.728197	0.0813843		0.15607
	5.35974	0.230469		0.51156	0.50543	0.516913		0.451196	0.46272	0.0209187		0.76897	0.7836	0.77606		0.738169	0.72928	0.0850447		0.15575
	5.38244	0.231445		0.46419	0.49128	0.503088		0.436875	0.461647	0.0189628		0.77339	0.77719	0.769427		0.748002	0.730224	0.0882353		0.15544
	5.40516	0.232422		0.45309	0.47728	0.489408		0.461344	0.460428	0.0167408		0.77344	0.77063	0.762638		0.739913	0.731066	0.0910812		0.15513
	5.42786	0.233398		0.43916	0.46353	0.475974		0.46486	0.459098	0.0143165		0.7687	0.76386	0.755632		0.72913	0.731845	0.0937141		0.15482
	5.45058	0.234375		0.43145	0.45011	0.462861		0.46802	0.457708	0.0117827		0.76261	0.75685	0.748378		0.746329	0.732587	0.096222		0.15451
	5.4733	0.235352		0.44908	0.43709	0.45014		0.458373	0.456315	0.00924355		0.76984	0.74957	0.740844		0.745744	0.733294	0.0986115		0.1541
	5.496	0.236328		0.38682	0.42451	0.437848		0.449912	0.454979	0.00680825		0.75596	0.74198	0.73299		0.74987	0.733953	0.100839		0.1538
	5.51872	0.237305		0.38765	0.41241	0.426025		0.477223	0.453751	0.00456982		0.74539	0.73407	0.724804		0.738203	0.734547	0.102847		0.15349
	5.54142	0.238281		0.37337	0.40079	0.414672		0.451278	0.452692	0.00263945		0.72844	0.7258	0.716246		0.744737	0.735059	0.104577		0.15319
	5.56414	0.239258		0.36613	0.38971	0.403846		0.451477	0.451872	0.00114473		0.72151	0.71721	0.707357		0.735798	0.735471	0.10597		0.15289
	5.58684	0.240234		0.34922	0.37919	0.393567		0.453444	0.451373	0.000235144		0.71855	0.70834	0.698178		0.737851	0.735772	0.106987		0.1526
	5.60956	0.241211		0.34531	0.36926	0.383865		0.419592	0.451244	0		0.71389	0.69924	0.688761		0.735109	0.735957	0.107612		0.1523
	5.63228	0.242188		0.34137	0.35994	0.374758		0.444187	0.451498	0.000462998		0.70496	0.68996	0.679157		0.733303	0.736042	0.107899		0.15191
	5.65498	0.243164		0.33868	0.35127	0.366287		0.455644	0.452125	0.00160591		0.70258	0.68051	0.669378		0.725651	0.736065	0.107977		0.15162
	5.6777	0.244141		0.31514	0.3432	0.358402		0.413828	0.453082	0.00335035		0.68448	0.67095	0.659485		0.73699	0.736055	0.107943		0.15133
	5.7004	0.245117		0.3245	0.33565	0.351025		0.433143	0.454324	0.0056143		0.67	0.66133	0.64953		0.732866	0.736037	0.107883		0.15104
	5.72312	0.246094		0.33005	0.32847	0.34401		0.437517	0.455793	0.00829203		0.65965	0.65169	0.639554		0.735494	0.736043	0.107903		0.15076
	5.74581	0.24707		0.34159	0.32152	0.337219		0.44929	0.457408	0.0112359		0.65737	0.64206	0.629588		0.745725	0.7361	0.108096		0.15047
	5.76853	0.248047		0.31786	0.31464	0.330497		0.44558	0.459132	0.0143784		0.63124	0.6325	0.619695		0.719871	0.73621	0.108467		0.15019
	5.79123	0.249023		0.32531	0.3077	0.323716		0.441515	0.460958	0.0177069		0.59833	0.62303	0.609895		0.730776	0.736354	0.108954		0.14981
	5.81395	0.25		0.29531	0.30062	0.316798		0.464865	0.462898	0.0212432		0.59585	0.61366	0.600199		0.741951	0.736509	0.109478		0.14953
	5.83667	0.250977		0.29721	0.29331	0.309655		0.472125	0.46498	0.0250383		0.57779	0.60438	0.590595		0.716483	0.736654	0.109968		0.14926
	5.85937	0.251953		0.28735	0.28572	0.302239		0.456981	0.467223	0.0291269		0.57686	0.59514	0.581033		0.722512	0.73677	0.11036		0.14898
	5.88209	0.25293		0.27235	0.2778	0.294501		0.444803	0.469623	0.0335017		0.56541	0.58592	0.571492		0.748733	0.736832	0.11057		0.1487
	5.90479	0.253906		0.28403	0.26954	0.28643		0.48061	0.472182	0.0381663		0.53815	0.57668	0.56193		0.738808	0.736815	0.110512		0.14843
	5.92751	0.254883		0.29377	0.26101	0.278096		0.492434	0.474902	0.0431244		0.56861	0.56743	0.552358		0.732079	0.736709	0.110154		0.14816
	5.95021	0.255859		0.25595	0.25228	0.269566		0.511323	0.477768	0.0483486		0.56916	0.55818	0.542786		0.745677	0.736518	0.109508		0.1478
	5.97293	0.256836		0.2677	0.24343	0.260919		0.493912	0.480741	0.0537679		0.53912	0.54899	0.533275		0.73685	0.736238	0.108562		0.14753
	5.99563	0.257812		0.27495	0.23454	0.252233		0.51525	0.483767	0.0592837		0.53458	0.53992	0.523889		0.747778	0.735882	0.107359		0.14726
	6.01835	0.258789		0.26177	0.2257	0.243595		0.513371	0.486828	0.0648634		0.53194	0.53107	0.514731		0.76006	0.73548	0.106		0.147
	6.04107	0.259766		0.24684	0.21696	0.235056		0.482288	0.489908	0.0704777		0.54107	0.52245	0.505811		0.749385	0.73505	0.104547		0.14673
	6.06377	0.260742		0.21497	0.20839	0.226682		0.482718	0.492971	0.076061		0.53038	0.51409	0.497159		0.731657	0.734599	0.103022		0.14647
	6.08649	0.261719		0.16995	0.20005	0.218533		0.485472	0.49602	0.0816188		0.51906	0.506	0.488787		0.745225	0.734148	0.101498		0.14621
	6.10919	0.262695		0.17592	0.19202	0.210687		0.461816	0.499074	0.0871857		0.50527	0.49817	0.480685		0.742981	0.733712	0.100024		0.14586
	6.13191	0.263672		0.15614	0.18433	0.203174		0.501945	0.502145	0.0927836		0.52603	0.49058	0.47283		0.732266	0.73329	0.098598		0.14561
	6.1546	0.264648		0.11679	0.17699	0.196002		0.482385	0.505265	0.0984708		0.49824	0.48319	0.465183		0.733046	0.73287	0.0971785		0.14535
	6.17733	0.265625		0.14831	0.16998	0.189152						0.46514	0.47593	0.45767		0.729784	0.732438	0.0957184		0.1451
	6.20005	0.266602		0.12461	0.16331	0.182635						0.45635	0.46872	0.450209		0.719591	0.731979	0.094167		0.14484
	6.22274	0.267578		0.10672	0.15699	0.17646						0.44555	0.46149	0.442727		0.721111	0.731483	0.0924906		0.14459
	6.24547	0.268555		0.12296	0.15106	0.170666						0.42439	0.45417	0.435152		0.721467	0.730955	0.090706		0.14434
	6.26816	0.269531		0.12471	0.14555	0.165282						0.43167	0.44675	0.427473		0.710644	0.730419	0.0888944		0.144
	6.29088	0.270508		0.14106	0.1405	0.160348						0.41367	0.43924	0.419701		0.727725	0.729887	0.0870963		0.14376
	6.31358	0.271484		0.11426	0.13593	0.155883						0.40072	0.43165	0.411847		0.734723	0.729366	0.0853354		0.14351
	6.3363	0.272461		0.1492	0.13183	0.151877						0.40886	0.42404	0.403972		0.701085	0.728892	0.0837333		0.14326
	6.35902	0.273438		0.10181	0.12819	0.14832						0.44537	0.41646	0.396128		0.728863	0.728487	0.0823644		0.14302
	6.38172	0.274414		0.13002	0.12496	0.145164						0.41909	0.40901	0.388418		0.748553	0.728159	0.0812558		0.14278
	6.40444	0.275391		0.11733	0.12207	0.142341						0.38119	0.40174	0.380895		0.721153	0.727931	0.0804852		0.14253
	6.42714	0.276367		0.12497	0.11942	0.139751						0.39761	0.39473	0.37364		0.70691	0.727797	0.0800323		0.14221
	6.44986	0.277344		0.13682	0.11692	0.137309						0.41151	0.38803	0.366707		0.759883	0.727714	0.0797518		0.14197
	6.47256	0.27832		0.15127	0.11449	0.134934						0.39528	0.38167	0.360125		0.73896	0.72765	0.0795355		0.14174
	6.49528	0.279297		0.11673	0.11205	0.13255						0.39925	0.37564	0.353885		0.72895	0.727582	0.0793056		0.1415
	6.51798	0.280273		0.13094	0.10957	0.130127						0.37444	0.3699	0.347945		0.736157	0.727484	0.0789744		0.14126
	6.5407	0.28125		0.09693	0.10699	0.127606						0.37746	0.36435	0.342202		0.737141	0.727323	0.0784302		0.14103
	6.56342	0.282227		0.11698	0.10426	0.124939						0.35838	0.35889	0.336552		0.708352	0.727065	0.0775582		0.1408
	6.58612	0.283203		0.12082	0.10134	0.122086						0.30209	0.35337	0.330839		0.736125	0.726704	0.0763381		0.14049
	6.60884	0.28418		0.09507	0.09824	0.119057						0.33153	0.34771	0.324982		0.728618	0.72625	0.0748036		0.14026
	6.63153	0.285156		0.09964	0.09498	0.115872						0.34886	0.34183	0.318897		0.734625	0.725717	0.0730021		0.14003
	6.65426	0.286133		0.06554	0.0916	0.112569						0.32128	0.33571	0.312564		0.714307	0.725136	0.0710384		0.1398
	6.67695	0.287109		0.10095	0.08815	0.109198						0.29413	0.32936	0.305993		0.711525	0.724527	0.0689801		0.13957
	6.69967	0.288086		0.07358	0.08471	0.105837						0.32557	0.32281	0.299215		0.760532	0.723893	0.0668372		0.13935
	6.72237	0.289062		0.06176	0.08131	0.102515						0.32269	0.31616	0.292333		0.709035	0.723217	0.0645524		0.13912
	6.74509	0.290039		0.06916	0.07802	0.0993004						0.32235	0.30954	0.285482		0.706844	0.722456	0.0619803		0.13882
	6.76781	0.291016		0.07219	0.07489	0.0962422						0.30503	0.30304	0.278756		0.747604	0.721579	0.0590162		0.1386
	6.79051	0.291992		0.06515	0.07201	0.0934282						0.2998	0.29669	0.272184		0.729735	0.720555	0.0555552		0.13838
	6.81323	0.292969		0.07631	0.06941	0.0908878						0.3228	0.29057	0.265851		0.683499	0.719352	0.0514892		0.13816
	6.83593	0.293945		0.06536	0.06711	0.0886405						0.30782	0.28472	0.259797		0.715341	0.717968	0.0468114		0.13794
	6.85865	0.294922		0.06328	0.06508	0.086657						0.30153	0.27916	0.254044		0.718745	0.716438	0.0416402		0.13772
	6.88135	0.295898		0.06708	0.06328	0.0848983						0.27991	0.27388	0.24858		0.725254	0.714795	0.036087		0.1375
	6.90407	0.296875		0.05241	0.06164	0.0832959						0.26891	0.26883	0.243354		0.709725	0.713089	0.030321		0.13722
	6.92679	0.297852		0.01848	0.06014	0.0818303						0.25536	0.26394	0.238293		0.690096	0.711397	0.0246022		0.137
	6.94949	0.298828		0.02612	0.05877	0.0804917						0.23738	0.25916	0.233347		0.745797	0.709796	0.019191		0.13679
	6.97221	0.299805		0.07736	0.05755	0.0792996						0.22218	0.25443	0.228452		0.721583	0.708352	0.0143104		0.13658
	6.99491	0.300781		0.04371	0.05645	0.0782248						0.23314	0.24975	0.223609		0.706771	0.70714	0.010214		0.13636
	7.01763	0.301758		0.03197	0.05546	0.0772575						0.20308	0.24513	0.218828		0.747146	0.70623	0.00713832		0.13615
	7.04033	0.302734		0.07449	0.05457	0.0763879						0.21696	0.24059	0.21413		0.714161	0.705674	0.0052591		0.13594
	7.06305	0.303711		0.07978	0.05373	0.0755672						0.22516	0.23618	0.209566		0.697046	0.705495	0.0046541		0.13566
	7.08577	0.304688		0.04281	0.05292	0.0747758						0.21811	0.23198	0.20522		0.701254	0.705699	0.0053436		0.13546
	7.10847	0.305664		0.05491	0.0521	0.0739746						0.25885	0.22808	0.201184		0.667227	0.706251	0.0072093		0.13525
	7.13119	0.306641		0.0826	0.05121	0.073105						0.22114	0.22452	0.1975		0.672871	0.70707	0.00997742		0.13504
	7.15388	0.307617		0.0601	0.05019	0.0721083						0.18923	0.22135	0.194219		0.682262	0.708067	0.0133472		0.13484
	7.1766	0.308594		0.05718	0.049	0.0709456						0.23919	0.21857	0.191343		0.67271	0.709161	0.0170448		0.13464
	7.1993	0.30957		0.04184	0.04761	0.0695875						0.20996	0.21621	0.1889		0.669657	0.710259	0.0207559		0.13443
	7.22202	0.310547		0.03129	0.04599	0.0680046						0.21677	0.21423	0.186851		0.70323	0.711267	0.0241628		0.13416
	7.24472	0.311523		0.03642	0.04414	0.066197						0.22598	0.21257	0.185133		0.7017	0.712126	0.0270661		0.13396
	7.26744	0.3125		0.04552	0.04209	0.064194						0.21456	0.21115	0.183664		0.69669	0.712788	0.0293036		0.13376
	7.29016	0.313477		0.04512	0.03985	0.0620054						0.19831	0.20989	0.18236		0.731022	0.713206	0.0307164		0.13356
	7.31286	0.314453		0.06311	0.03747	0.0596799						0.20438	0.20868	0.181108		0.720953	0.71336	0.0312369		0.13337
	7.33558	0.31543		0.05505	0.03503	0.0572958						0.19583	0.20746	0.179845		0.708924	0.713286	0.0309868		0.13317
	7.35828	0.316406		0.04825	0.03261	0.0549313						0.20143	0.20615	0.17849		0.735651	0.713033	0.0301317		0.13297
	7.381	0.317383		0.04925	0.03026	0.0526352						0.19843	0.20471	0.177		0.766121	0.712637	0.0287932		0.13271
	7.4037	0.318359		0.02218	0.02801	0.0504368						0.17127	0.2031	0.175333		0.759244	0.712149	0.0271439		0.13252
	7.42642	0.319336		0.02806	0.02589	0.0483653						0.2326	0.20135	0.173523		0.744596	0.711583	0.0252308		0.13232
	7.44912	0.320312		0.00647	0.02392	0.0464405						0.2057	0.19949	0.171598		0.76191	0.71094	0.0230576		0.13213
	7.47184	0.321289		0.02857	0.02213	0.0446915						0.1889	0.19756	0.1696		0.746036	0.710227	0.0206477		0.13194
	7.49456	0.322266		-0.00512	0.02054	0.043138						0.19801	0.19557	0.167541		0.733775	0.709429	0.0179506		0.13175
	7.51726	0.323242		-0.03723	0.01916	0.0417896						0.21245	0.19351	0.165409		0.698571	0.708529	0.0149087		0.13156
	7.53998	0.324219		-0.00478	0.01801	0.040666						0.1914	0.19135	0.163174		0.728081	0.707557	0.0116234		0.13131
	7.56267	0.325195		0.03401	0.01711	0.0397866						0.20783	0.18908	0.160825		0.716383	0.706574	0.008301		0.13112
	7.5854	0.326172		-0.02744	0.01647	0.0391613						0.19686	0.18668	0.158341		0.650449	0.705651	0.00518136		0.13093
	7.60809	0.327148		0.02675	0.01615	0.0388486						0.18779	0.1841	0.155671		0.665691	0.704868	0.00253491		0.13074
	7.63081	0.328125		0.01474	0.01619	0.0388877						0.20718	0.18132	0.152795		0.676058	0.704334	0.000730055		0.13056
	7.65353	0.329102		0.00857	0.01663	0.0393176						0.17567	0.17831	0.14968		0.639357	0.704118	0		0.13037
	7.67623	0.330078		0.00601	0.01748	0.0401481						0.18404	0.17505	0.146306		0.645969	0.704255	0.000463044		0.13019
	7.69895	0.331055		0.02434	0.01871	0.0413499						0.18894	0.17155	0.142684		0.690206	0.70476	0.00216989		0.13001
	7.72165	0.332031		0.01129	0.02027	0.0428742						0.14551	0.16783	0.138835		0.676198	0.705645	0.00516109		0.12976
	7.74437	0.333008		0.00717	0.02205	0.0446134						0.14719	0.16392	0.134788		0.682257	0.706954	0.00958536		0.12958
	7.76707	0.333984		0.01243	0.02397	0.0464894						0.16388	0.15984	0.130566		0.721351	0.708722	0.015561		0.1294
	7.78979	0.334961		0.01775	0.02587	0.0483458						0.16527	0.15563	0.126209		0.676606	0.71098	0.0231928		0.12922
	7.81251	0.335938		0.00869	0.02761	0.0500459						0.16723	0.15137	0.121801		0.724402	0.713744	0.0325348		0.12904
	7.83521	0.336914		0.0597	0.02904	0.0514431						0.16029	0.14713	0.117413		0.737142	0.716997	0.0435295		0.12886
	7.85793	0.337891		0.03844	0.03007	0.0524495						0.14953	0.14297	0.113108		0.687876	0.720724	0.0561264		0.12868
	7.88063	0.338867		0.0239	0.03063	0.0529967						0.12839	0.13892	0.108917						0.12845
	7.90335	0.339844		0.06123	0.03064	0.0530065						0.13693	0.13503	0.104892						0.12827
	7.92605	0.34082		0.0358	0.03007	0.0524495						0.1255	0.13131	0.101042						0.1281
	7.94877	0.341797		0.06027	0.02894	0.0513454						0.11544	0.12777	0.0973787						0.12792
	7.97147	0.342773		0.06114	0.02728	0.0497235						0.09301	0.12437	0.0938603						0.12775
	7.99419	0.34375		0.05217	0.02513	0.0476228						0.12404	0.12109	0.090466						0.12757
	8.01691	0.344727		0.04176	0.02257	0.0451215						0.09888	0.11792	0.0871855						0.1274
	8.0396	0.345703		0.06343	0.01966	0.0422782						0.11843	0.11487	0.0840293						0.12717
	8.06233	0.34668		0.03513	0.01644	0.039132						0.10143	0.11194	0.0809972						0.127
	8.08502	0.347656		0.02766	0.01297	0.0357415						0.11503	0.10916	0.0781203						0.12683
	8.10774	0.348633		0.04439	0.00933	0.0321849						0.08036	0.10656	0.0754297						0.12666
	8.13044	0.349609		0.0395	0.00556	0.0285014						0.10087	0.10418	0.0729668						0.12649
	8.15316	0.350586		-0.01623	0.00174	0.0247689						0.08877	0.10207	0.0707833						0.12632
	8.17586	0.351562		-0.04212	-0.00205	0.0210658						0.08802	0.10026	0.0689102						0.12616
	8.19858	0.352539		-0.01642	-0.0057	0.0174995						0.14467	0.09873	0.0673269						0.12593
	8.2213	0.353516		-0.02127	-0.00914	0.0141383						0.08666	0.09744	0.0659919						0.12577
	8.244	0.354492		-0.02084	-0.0123	0.0110507						0.10504	0.09629	0.0648019						0.1256
	8.26672	0.355469		-0.07243	-0.01514	0.00827585						0.09777	0.09519	0.0636636						0.12544
	8.28942	0.356445		-0.08422	-0.01762	0.0058527						0.08778	0.09405	0.0624838						0.12527
	8.31214	0.357422		-0.04689	-0.01971	0.0038106						0.08772	0.09283	0.0612213						0.12511
	8.33484	0.358398		-0.04369	-0.02138	0.00217888						0.07238	0.09151	0.0598553						0.12495
	8.35756	0.359375		-0.026	-0.02261	0.000977078						0.07513	0.09007	0.0583652						0.12473
	8.38028	0.360352		-0.03218	-0.02336	0.000244269						0.08059	0.08855	0.0567922						0.12457
	8.40298	0.361328		-0.0461	-0.02361	0						0.09457	0.087	0.0551882						0.12441
	8.4257	0.362305		-0.03836	-0.02335	0.00025404						0.09844	0.08544	0.0535738						0.12425
	8.4484	0.363281		-0.02303	-0.02256	0.00102593						0.08904	0.0839	0.0519802						0.12409
	8.47112	0.364258		-0.01986	-0.02124	0.00231567						0.10035	0.0824	0.0504279						0.12393
	8.49381	0.365234		-0.02186	-0.01941	0.00410373						0.09502	0.08094	0.048917						0.12377
	8.51653	0.366211		-0.01283	-0.01711	0.00635101						0.09782	0.07954	0.0474683						0.12356
	8.53926	0.367188		0.00681	-0.01441	0.00898912						0.08282	0.07824	0.046123						0.1234
	8.56195	0.368164		0.00872	-0.01139	0.0119399						0.09464	0.07706	0.0449018						0.12325
	8.58467	0.369141		0.00157	-0.00811	0.0151447						0.06633	0.07603	0.043836						0.12309
	8.60737	0.370117		-0.00566	-0.00462	0.0185547						0.03418	0.07511	0.0428839						0.12294
	8.63009	0.371094		0.00597	-0.00104	0.0220526						0.06038	0.07429	0.0420353						0.12278
	8.65279	0.37207		-0.01699	0.00258	0.0255897						0.06285	0.07354	0.0412592						0.12263
	8.67551	0.373047		-0.00219	0.00619	0.0291169						0.05634	0.07282	0.0405141						0.12242
	8.69821	0.374023		-0.01535	0.00982	0.0326637						0.0677	0.07209	0.0397587						0.12227
	8.72093	0.375		-0.01298	0.01347	0.03623						0.06421	0.07131	0.0389515						0.12212
	8.74365	0.375977		0.01681	0.01712	0.0397964						0.07575	0.07041	0.0380201						0.12197
	8.76635	0.376953		-0.00384	0.02077	0.0433627						0.07146	0.06939	0.0369646						0.12182
	8.78907	0.37793		0.03821	0.02439	0.0468997						0.06919	0.0682	0.0357331						0.12167
	8.81177	0.378906		0.01764	0.02801	0.0504368						0.06497	0.06685	0.0343361						0.12152
	8.83449	0.379883		0.04213	0.03164	0.0539835						0.05774	0.06531	0.0327424						0.12132
	8.85719	0.380859		0.03102	0.03529	0.0575499						0.06178	0.06363	0.0310039						0.12117
	8.87991	0.381836		0.06212	0.03893	0.0611064						0.0708	0.06186	0.0291722						0.12102
	8.9026	0.382812		0.04844	0.04251	0.0646044						0.07776	0.06011	0.0273613						0.12087
	8.92533	0.383789		0.04885	0.04599	0.0680046						0.07964	0.05848	0.0256745						0.12073
	8.94805	0.384766		0.0642	0.04931	0.0712485						0.07683	0.05703	0.0241739						0.12058
	8.97074	0.385742		0.04764	0.05236	0.0742286						0.08041	0.05581	0.0229114						0.12043
	8.99347	0.386719		0.04613	0.05506	0.0768667						0.09737	0.0548	0.0218662						0.12024
	9.01616	0.387695		0.08344	0.05729	0.0790456						0.05189	0.05399	0.021028						0.1201
	9.03888	0.388672		0.08358	0.05895	0.0806675						0.07362	0.05335	0.0203657						0.11995
	9.06158	0.389648		0.07407	0.05998	0.0816739						0.0564	0.05284	0.0198379						0.11981
	9.0843	0.390625		0.07188	0.06034	0.0820257						-0.00504	0.05243	0.0194137						0.11967
	9.10702	0.391602		0.07509	0.06004	0.0817326						0.02643	0.05212	0.0190929						0.11952
	9.12972	0.392578		0.06972	0.0591	0.0808141						0.00459	0.05193	0.0188962						0.11938
	9.15244	0.393555		0.07421	0.05757	0.0793192						0.01585	0.05187	0.0188341						0.11919
	9.17514	0.394531		0.09236	0.05552	0.0773162						-0.01579	0.05196	0.0189273						0.11905
	9.19786	0.395508		0.09881	0.05301	0.0748637						0.02509	0.05226	0.0192377						0.11891
	9.22056	0.396484		0.04705	0.0501	0.0720204						0.03664	0.05284	0.0198379						0.11877
	9.24328	0.397461		0.05402	0.04684	0.0688351						0.02695	0.05378	0.0208107						0.11863
	9.266	0.398438		0.058	0.0433	0.0653763						0.12766	0.05513	0.0222077						0.11849
	9.2887	0.399414		0.06806	0.03955	0.0617122						0.08413	0.05694	0.0240808						0.11835
	9.31142	0.400391		0.03614	0.03564	0.0578919						0.07424	0.0592	0.0264195						0.11817
	9.33412	0.401367		0.04972	0.03164	0.0539835						0.068	0.06184	0.0291515						0.11803
	9.35684	0.402344		0.0322	0.0276	0.0500362						0.0736	0.06478	0.032194						0.1179
	9.37953	0.40332		-0.00599	0.02353	0.0460594						0.03004	0.06791	0.035433						0.11776
	9.40226	0.404297		-0.01877	0.0195	0.0421218						0.06164	0.07109	0.0387238						0.11762
	9.42495	0.405273		0.00794	0.01555	0.0382624						0.06926	0.07412	0.0418594						0.11749
	9.44767	0.40625		-0.00802	0.01173	0.0345299						0.05673	0.07687	0.0447052						0.11735
	9.4704	0.407227		-0.01059	0.00809	0.0309734						0.10855	0.07916	0.047075						0.11717
	9.49309	0.408203		-0.01021	0.00469	0.0276513						0.11061	0.0809	0.0488756						0.11704
	9.51581	0.40918		-0.02316	0.00158	0.0246126						0.0701	0.08203	0.050045						0.11691
	9.53851	0.410156		-0.01183	-0.00122	0.0218768						0.08341	0.08259	0.0506245						0.11677
	9.56123	0.411133		0.00217	-0.00369	0.0194634						0.12878	0.08264	0.0506763						0.11664
	9.58393	0.412109		-0.02531	-0.00586	0.0173431						0.11621	0.0823	0.0503244						0.11651
	9.60665	0.413086		-0.03279	-0.00781	0.0154378						0.07246	0.08179	0.0497967						0.11638
	9.62935	0.414062		0.01636	-0.00962	0.0136693						0.08903	0.08129	0.0492792						0.1162
	9.65207	0.415039		-0.00309	-0.01132	0.0120083						0.13113	0.0809	0.0488756						0.11607
	9.67479	0.416016		-0.02571	-0.01294	0.0104254						0.08215	0.08066	0.0486273						0.11594
	9.69749	0.416992		0.01425	-0.01448	0.00892072						0.05993	0.08048	0.048441						0.11581
	9.72021	0.417969		-0.01611	-0.01594	0.00749419						0.11575	0.08022	0.0481719						0.11568
	9.74291	0.418945		-0.05159	-0.0173	0.00616536						0.1013	0.07979	0.047727						0.11556
	9.76563	0.419922		0.01892	-0.01855	0.00494401						0.07056	0.07904	0.0469508						0.11543
	9.78833	0.420898		-0.03158	-0.01964	0.003879						0.04885	0.07788	0.0457504						0.11526
	9.81105	0.421875		-0.00488	-0.02053	0.0030094						0.0825	0.07626	0.044074						0.11513
	9.83377	0.422852		0.01376	-0.02116	0.00239384						0.02157	0.07414	0.0418801						0.115
	9.85647	0.423828		-0.0284	-0.02151	0.00205186						0.02288	0.07153	0.0391792						0.11488
	9.87919	0.424805		-0.00074	-0.02158	0.00198347						0.04902	0.0685	0.0360436						0.11475
	9.90188	0.425781		-0.02902	-0.0214	0.00215934						0.06601	0.0651	0.0325251						0.11462
	9.9246	0.426758		-0.04235	-0.02101	0.0025404						0.03363	0.06143	0.0287272						0.1145
	9.9473	0.427734		-0.02812	-0.02047	0.00306802						0.06711	0.05763	0.0247948						0.11433
	9.97002	0.428711		-0.0712	-0.01986	0.00366404						0.17418	0.05386	0.0208935						0.11421
	9.99274	0.429688		-0.0748	-0.01922	0.00428937						0.0844	0.05022	0.0171267						0.11408
	10.0154	0.430664		-0.0588	-0.01858	0.0049147						0.10911	0.04682	0.0136082						0.11396
	10.0382	0.431641		-0.03359	-0.01794	0.00554003						0.09027	0.04372	0.0104002						0.11384
	10.0609	0.432617		-0.01756	-0.01732	0.00614582						0.05099	0.04094	0.00752331						0.11371
	10.0836	0.433594		-0.00775	-0.0167	0.00675161						0.02676	0.0384	0.00489481						0.11359
	10.1063	0.43457		-0.01179	-0.01604	0.00739648						0.03546	0.036	0.00241118						0.11343
	10.129	0.435547		0.00243	-0.01531	0.00810975						0.00192	0.03367	0						0.11331

## Sheet: SI Figure S9A
		Inverse matrix							ML-SIM						FairSIM								Blind SIM										Ground Truth

## Sheet: SI Figure S9B
	Phase Error				FairSIM					Inverse Matrix					ML-SIM					Blind-SIM
	Degrees	Radians	Image number		Image 1	Image 2	Image 3	Average		Image 1	Image 2	Image 3	Average		Image 1	Image 2	Image 3	Average		Image 1	Image 2	Image 3	Average
	106.667	1.86169	9		0.80332	0.6186	0.3992	0.60704		0.626062	0.510144	0.48389	0.540032		0.8491	0.9097	0.74019	0.832997		0.79	0.7153	0.6834	0.729567
	93.3336	1.62898	8		0.79492	0.5769	0.4797	0.617173		0.78364	0.747875	0.554759	0.695425		0.830136	0.90898	0.700305	0.81314		0.797	0.7125	0.6877	0.7324
	80.0003	1.39627	7		0.758638	0.64694	0.5805	0.662026		0.86555	0.78468	0.777341	0.80919		0.84801	0.902924	0.75565	0.835528		0.8024	0.7188	0.6953	0.738833
	66.6669	1.16356	6		0.7694	0.667791	0.5788	0.671997		0.869903	0.797349	0.8435	0.836917		0.84477	0.915769	0.73608	0.832206		0.8051	0.755	0.6984	0.752833
	53.3335	0.930844	5		0.79707	0.6808	0.571	0.682957		0.881607	0.83082	0.85843	0.856952		0.823754	0.90823	0.77454	0.835508		0.7987	0.7536	0.6983	0.7502
	40.0001	0.698133	4		0.7999	0.64665	0.37564	0.607397		0.877384	0.859477	0.86797	0.868277		0.847935	0.917384	0.82005	0.86179		0.81108	0.7555	0.6967	0.754427
	26.6668	0.465422	3		0.786035	0.747028	0.39383	0.642298		0.88627	0.84192	0.88494	0.871043		0.884004	0.908794	0.801	0.864599		0.8025	0.7812	0.7884	0.7907
	13.3334	0.232711	2		0.849622	0.79062	0.54913	0.729791		0.8863	0.841339	0.89629	0.874643		0.84346	0.92325	0.85047	0.872393		0.8041	0.7922	0.7282	0.774833
	0	0	1		0.838458	0.83543	0.64569	0.773193		0.89001	0.84191	0.8854	0.87244		0.83459	0.91279	0.8818	0.876393		0.8103	0.795	0.7304	0.778567
					Note:	Image data available in Figshare repository. Raw data is 512x512 pixels which is upsampled during reconstruction to 1024x1024. Edge tapering is used in the FairSIM, Blind SIM and inverse matrix reconstructions. To avoid artefacts resulting from this, SSIM scores were calculated for central 900x900 pixel regions of the images.

## Sheet: SI Table S1
	Method	Bad phases			Good phases
		RSP	RSE		RSP	RSE
	ML-SIM	0.991	1497		0.994	1134
	Blind SIM	0.978	2280		0.983	1960
	FairSIM	0.975	2419		0.992	1362
	Inverse Matrix	0.98	2196		0.995	1085
